# Supplementary material for: From Solid-State Cluster Compounds to Functional PMMA-Based Composites with UV and NIR Blocking Properties, and Tuned Hues
Source: Nanomaterials (Basel). 2022 Dec 28;13(1):144. doi: 10.3390/nano13010144 (PMC9824331; doi:10.3390/nano13010144)
Supplement: Supplementary file 1 [file nanomaterials-13-00144-s001.zip]

Archive with 1 entries (1 files):
- nanomaterials-2089460-supplementary.pdf
